# Supplementary material for: 6,6′-((Methylazanedyl)bis(methylene))bis(2,4-dimethylphenol) Induces Autophagic Associated Cell Death through mTOR-Mediated Autophagy in Lung Cancer
Source: Molecules. 2022 Sep 22;27(19):6230. doi: 10.3390/molecules27196230 (PMC9572635; doi:10.3390/molecules27196230)
Supplement: Supplementary file 1 [file molecules-27-06230-s001.zip]

Archive with 1 entries (1 files):
- molecules-1881430-supplementary.pdf
